# Supplementary material for: Analysis of the Genetic Diversity of Two Rhopalosiphum Species from China and Europe Based on Nuclear and Mitochondrial Genes
Source: Insects. 2023 Jan 6;14(1):57. doi: 10.3390/insects14010057 (PMC9866154; doi:10.3390/insects14010057)
Supplement: Supplementary file 1 [file insects-14-00057-s001.zip]

Archive with 2 entries (2 files):
- insects-2062384-Supplementary materials_1.xlsx
- insects-2062384-Supplementary.pdf
