# Supplementary material for: Analysis of the Genetic Diversity of Two Rhopalosiphum Species from China and Europe Based on Nuclear and Mitochondrial Genes
Source: Insects. 2023 Jan 6;14(1):57. doi: 10.3390/insects14010057 (PMC9866154; doi:10.3390/insects14010057)
Supplement: Supplementary file 1 [file insects-14-00057-s001.zip › insects-2062384-Supplementary materials_1.xlsx]

## Sheet: Table S10
Table S10 Tajima's D and Fu's FS tests for each population of the two aphid species
Tajima's D test
R. padi	BJ	GM	DN	FR	ZY	GY	HBD	HBP	HD	HEB	HG	JNi	KS	LF	LSB	MS	MZ	NX	QT	SY	SYS	SZ	TH	TL	TMT	WF	XX	XZ	YaL	YNi	YuL	ZJK
COI-COII	-0.53159	-0.44649	-0.77619	-0.75651	0.13811	-0.62745	-0.47057	1.91752	-1.48074	0.8257	1.84764	0	-1.13197	-0.59155	1.63299	0	0.71872	-0.52899	-1.29757	0.16975	0	0	0.94898	1.99999	-1.16225	0.10123	-1.31009	-0.20057	-1.1285	-1.14004	-1.15933	-0.89659
P-value	0.312	0.365	0.263	0.252	0.673	0.311	0.335	0.985	0.061	0.804	0.987	1	0.161	0.263	0.958	1	0.802	0.239	0.098	0.608	1	1	0.805	0.981	0.121	0.622	0.096	0.41	0.173	0.136	0.155	0.2
EF-1α	-0.98105	-0.5028	-1.48074	0.07872	-0.90272	0.79376	-1.21301	-0.60009	-1.15524	-0.53247	-1.15843	0	0	-1.16439	-0.61237	0.72261	0.3244	-1.16467	0.71964	-0.68995	0	-1.16097	-1.86122	0.24051	-2.08319	-0.89328	-1.05482	-1.15524	0	-0.40407	-1.51469	-1.51496
P-value	0.174	0.385	0.052	0.586	0.207	0.852	0.114	0.311	0.166	0.254	0.141	1	1	0.135	0.384	0.853	0.801	0.137	0.776	0.263	1	0.135	0.014	0.642	0.005	0.208	0.213	0.148	1	0.372	0.016	0.046
R. maidis	BJ	CQ	CS	DY	DZ	FR	GY	GZ	GZL	HD	HEB	HF	YC	HS	JNa	JNi	LF	LH	LP	LY	MS	MZ	NC	PL	SJZ	SY	SZ	TL	TMT	TS	WF	XD	XX	XZ	YaL	YuL	ZJK	ZY
COI-COII	0.35195	-1.13783	-1.08823	-0.17406	1.3811	0	-1.14923	-1.51496	-0.68111	-0.73968	-1.16097	-1.15933	-0.05156	-1.26015	0	-0.89659	-1.18951	0.07978	-0.53159	0	-0.31053	-1.20229	-1.51481	0	-1.73253	-0.21321	-1.23957	0.48809	-1.08823	0	-0.66215	-1.16356	-1.51496	-1.16356	-1.45676	-1.73075	0	-1.09629
P-value	0.794	0.042	0.183	0.4	0.957	1	0.143	0.044	0.167	0.245	0.137	0.145	0.309	0.07	1	0.224	0.085	0.601	0.308	1	0.287	0.083	0.041	1	0.01	0.311	0.073	0.783	0.2	1	0.24	0.133	0.03	0.142	0.067	0.02	1	0.204
EF-1α	0.55414	1.64657	1.40117	1.1422	1.06589	1.36859	1.53395	0.24251	1.39118	1.89371	1.4329	0.59774	-0.05156	1.38162	-0.10001	1.4329	1.4329	1.28326	1.47142	1.50502	0.18437	1.59613	1.47142	0.8198	1.57336	-0.0504	1.47142	1.37805	0.15647	1.38372	1.4329	1.38372	1.05616	1.56567	1.56567	0.3242	1.55373	1.54756
P-value	0.688	0.98	0.97	0.898	0.92	0.895	0.961	0.676	0.924	0.977	0.941	0.757	0.292	0.902	0.261	0.947	0.938	0.905	0.939	0.945	0.683	0.981	0.951	0.852	0.948	0.402	0.947	0.928	0.748	0.933	0.948	0.931	0.835	0.961	0.96	0.708	0.978	0.984
Fu's FS test
R. padi	BJ	GM	DN	FR	ZY	GY	HBD	HBP	HD	HEB	HG	JNi	KS	LF	LSB	MS	MZ	NX	QT	SY	SYS	SZ	TH	TL	TMT	WF	XX	XZ	YaL	YNi	YuL	ZJK
COI-COII	-0.47249	-1.18417	-2.35346	-1.53589	0.09974	-1.45218	-0.78362	3.08105	0.29648	1.25152	2.84839	0	0.95213	-0.0966	0.54002	0	-0.0855	-0.01058	1.28516	0.35217	0.69315	0	1.52363	3.16976	-2.17066	0.69375	0.76178	-0.20707	-0.40988	3.70349	-1.02785	-0.91564
P-value	0.26	0.17	0.028	0.093	0.443	0.102	0.255	0.921	0.314	0.783	0.909	N.A.	0.595	0.201	0.46	N.A.	0.448	0.24	0.775	0.541	0.379	N.A.	0.806	0.926	0.019	0.605	0.495	0.295	0.15	0.947	0.067	0.2
EF-1α	-1.42819	-2.81962	-1.47534	-3.81758	-1.30534	1.00797	-2.91702	-0.95058	-0.59478	-0.46544	-2.14069	0	0	-0.8793	0.17185	0.97606	0.64281	-0.79427	-3.03444	-1.54072	0	-0.99304	-2.00529	-3.8969	-4.289	-2.74374	-0.18197	-0.59478	0	-0.78197	-0.1919	-2.02722
P-value	0.06	0.026	0.015	0.014	0.066	0.576	0.012	0.165	0.13	0.237	0.078	N.A.	N.A.	0.015	0.318	0.535	0.43	0.087	0.025	0.091	0.232	0.073	0.01	0.001	0.001	0.019	0.207	0.118	N.A.	0.247	0.19	0.009
R. maidis	BJ	CQ	CS	DY	DZ	FR	GY	GZ	GZL	HD	HEB	HF	YC	HS	JNa	JNi	LF	LH	LP	LY	MS	MZ	NC	PL	SJZ	SY	SZ	TL	TMT	TS	WF	XD	XX	XZ	YaL	YuL	ZJK	ZY
COI-COII	0.72081	-1.31506	-0.26348	-0.12116	1.15205	0	-1.18346	-2.02722	-0.24889	-0.67488	-0.99304	-1.02785	0.41761	-1.88196	0	-0.91564	-1.3594	0.10902	-0.47249	0	0.16182	-1.4074	-1.97435	0	-3.02081	0.26588	-1.82651	0.79606	-0.26348	0	-0.21302	-0.9189	-2.02722	-0.9189	-2.19923	-3.43594	0	-1.09614
P-value	0.451	0.064	0.145	0.368	0.647	N.A.	0.061	0.009	0.167	0.226	0.072	0.072	0.354	0.042	N.A.	0.169	0.035	0.451	0.228	N.A.	0.26	0.029	0.006	N.A.	0.002	0.309	0.032	0.485	0.178	N.A.	0.184	0.074	0.005	0.078	0.003	0.002	N.A.	0.047
EF-1α	-1.06124	1.7695	1.01511	1.27427	1.00323	-0.43265	1.62928	0.24385	1.46193	-0.05164	1.47002	-0.7022	0.41761	-0.16615	0.3563	1.47002	1.47002	1.37846	1.47428	1.47371	0.22425	1.58651	1.47428	0.81801	1.57286	-0.00402	1.47428	1.33466	0.47744	1.40292	1.47002	1.40292	-0.38239	1.50862	1.50862	0.38659	1.52264	1.42756
P-value	0.221	0.767	0.63	0.635	0.597	0.364	0.74	0.464	0.696	0.458	0.691	0.282	0.357	0.454	0.352	0.678	0.698	0.707	0.717	0.69	0.478	0.764	0.723	0.53	0.76	0.402	0.75	0.653	0.433	0.69	0.725	0.716	0.356	0.715	0.732	0.549	0.713	0.715

## Sheet: Table S11
Table S11 Pairwise FST values (below diagonal) and ΦST values (above diagonal) of 32 populations of R. padi based on the combined COI-COII sequences
	BJ	GM	DN	FR	ZY	GY	HBD	HBP	HD	HEB	HG	JNi	KS	LF	LSB	MS	MZ	NX	QT	SY	SYS	SZ	TH	TL	TMT	WF	XX	XZ	YaL	YNi	YuL	ZJK
BJ		0.52249	0.49867	0.56033	0.22182	0.38319	0.21529	0.07153	-0.00758	0.09932	0.06949	0.00866	-0.02922	0.00028	0.53896	0.82684	0.18548	-0.00501	0.16006	0.22999	-0.10498	0.00866	0.13067	0.08771	-0.0074	0.0161	-0.01975	0.00291	-0.00374	0.64294	0.00298	-0.00913
GM	0.51959		0.03123	-0.0112	0.36588	0.30224	0.30853	0.39695	0.57877	0.348	0.39284	0.6502	0.48353	0.55546	-0.07444	0.6502	0.32053	0.54562	0.23859	0.34628	0.1502	0.6502	0.36072	0.39328	0.46179	0.36838	0.5252	0.41393	0.55929	0.44829	0.60853	0.52767
DN	0.53256	0.0426		0.02605	0.34206	0.27842	0.28471	0.37313	0.55495	0.32418	0.36902	0.62637	0.45971	0.53164	-0.02839	0.62637	0.2967	0.5218	0.23194	0.32245	0.12637	0.62637	0.3369	0.36946	0.43797	0.34456	0.50137	0.39011	0.53546	0.45691	0.58471	0.50384
FR	0.54886	-0.01692	0.04071		0.40372	0.34008	0.34637	0.43479	0.61661	0.38584	0.43068	0.68803	0.52137	0.5933	-0.08974	0.68803	0.35836	0.58346	0.27586	0.38411	0.18803	0.68803	0.39856	0.43112	0.49963	0.40622	0.56303	0.45177	0.59713	0.48506	0.64637	0.5655
ZY	0.36099	0.36232	0.34715	0.40109		0.0461	0.22471	0.20991	0.27918	0.19523	0.2067	0.3268	0.21569	0.27095	0.38235	0.16013	0.17967	0.2037	0.17933	0.25127	-0.00654	0.3268	0.21569	0.21481	0.1708	0.17124	0.24346	0.07863	0.27124	0.5158	0.30133	0.20427
GY	0.45619	0.30218	0.27994	0.3427	0.06751		0.11959	0.20741	0.46032	0.16188	0.20274	0.54678	0.34503	0.46257	0.31871	0.17836	0.09305	0.40127	0.15456	0.1376	-0.05848	0.54678	0.16313	0.19833	0.32768	0.21712	0.39547	0.21653	0.46544	0.23529	0.5095	0.38306
HBD	0.33556	0.30795	0.28557	0.34966	0.26563	0.14762		0.01588	0.26101	-0.0144	0.01127	0.34583	0.14792	0.28235	0.325	0.65833	-0.03741	0.27598	0.04436	-0.02753	-0.24792	0.34583	-0.01601	0.00739	0.2017	0.04129	0.1974	0.16314	0.28333	0.08807	0.31719	0.24233
HBP	0.15808	0.39594	0.38604	0.4318	0.28238	0.25948	0.02917		0.0974	-0.02622	-0.02664	0.15584	0.01948	0.1202	0.41342	0.74675	0.0015	0.11693	0.05591	0.01859	-0.25325	0.15584	-0.0164	-0.02202	0.0735	-0.02267	0.05357	0.05919	0.11865	0.25225	0.1388	0.0926
HD	-0.04467	0.53665	0.55495	0.56744	0.41782	0.49509	0.37416	0.20118		0.13148	0.09559	0	-0.02381	-0.00188	0.59524	0.92857	0.23155	-0.0014	0.198	0.27544	-0.07143	0	0.16541	0.11575	0.00207	0.03636	-0.01786	0.02394	-0.00649	0.71545	-0.00298	-0.00452
HEB	0.21099	0.3429	0.32418	0.38437	0.25079	0.19669	-0.02337	-0.048	0.2603		-0.03014	0.1978	0.04304	0.15307	0.36447	0.6978	-0.02473	0.14878	0.03446	-0.01088	-0.26648	0.1978	-0.03152	-0.02806	0.09571	-0.01908	0.08173	0.07378	0.15235	0.18706	0.17697	0.12186
HG	0.16241	0.38631	0.37447	0.42446	0.27581	0.24873	0.01907	-0.05499	0.21117	-0.05626		0.15441	0.01716	0.1185	0.40931	0.74265	-0.00299	0.1152	0.05212	0.01389	-0.25735	0.15441	-0.02051	-0.02578	0.0714	-0.0258	0.05147	0.0568	0.11698	0.24592	0.13725	0.09071
JNi	0.02142	0.57686	0.60569	0.60559	0.47995	0.55363	0.46193	0.30512	-0.01158	0.37215	0.32651		0	0.00526	0.66667	1	0.31319	0.00654	0.26103	0.36275	0	0	0.23684	0.17787	0.01993	0.08182	0	0.04945	0	0.84641	0	0.00791
KS	-0.09882	0.4214	0.40974	0.46518	0.28169	0.3439	0.17772	0.01781	-0.07842	0.05267	0.01445	0.12409		-0.0114	0.5	0.83333	0.12271	-0.01198	0.11397	0.15904	-0.16667	0	0.07018	0.03294	-0.02174	-0.02424	-0.04167	-0.01007	-0.01515	0.54085	-0.00694	-0.02108
LF	0.00059	0.54452	0.56381	0.57271	0.42468	0.51524	0.41208	0.2513	-0.01424	0.30571	0.26188	0.01639	-0.01228		0.57193	0.90526	0.25416	0.00069	0.20159	0.30134	-0.04474	0.00526	0.18947	0.13965	0.00019	0.05072	-0.00724	0.02614	-0.00383	0.75167	0.0011	0.00012
LSB	0.6551	-0.12624	-0.05176	-0.15651	0.40214	0.31337	0.32209	0.44983	0.72791	0.37546	0.44078	0.83562	0.52941	0.70954		0.66667	0.337	0.56209	0.25123	0.36275	0.16667	0.66667	0.37719	0.40975	0.47826	0.38485	0.54167	0.4304	0.57576	0.45752	0.625	0.54414
MS	0.86037	0.63314	0.67643	0.65483	0.37593	0.34624	0.68734	0.73711	0.94127	0.74155	0.75997	1	0.92476	0.90526	0.89011		0.5989	0.78431	0.61397	0.69608	0.5	1	0.71053	0.74308	0.72826	0.71818	0.875	0.54945	0.90909	0.84641	0.95833	0.79051
MZ	0.31775	0.31848	0.2967	0.36089	0.22885	0.11988	-0.05912	0.00623	0.366	-0.04072	-0.00354	0.46394	0.15749	0.40543	0.33823	0.69354		0.24036	0.0406	-0.03042	-0.25824	0.31319	-0.02516	-0.00584	0.1724	0.02488	0.17033	0.12794	0.25475	0.10007	0.2864	0.20929
NX	-0.02287	0.5276	0.5433	0.55752	0.34375	0.46573	0.39159	0.23603	-0.01089	0.28552	0.24463	0.02703	-0.02051	0.00373	0.68668	0.88823	0.37646		0.19567	0.29521	-0.04902	0.00654	0.1849	0.13609	-0.00594	0.04795	-0.00735	0.00043	-0.00357	0.74183	0.00191	-0.00971
QT	0.25467	0.24674	0.23348	0.28972	0.21214	0.17462	0.05715	0.08502	0.28352	0.04569	0.07494	0.35446	0.11785	0.30943	0.24158	0.6363	0.05236	0.2897		0.06168	-0.18015	0.26103	0.04586	0.05526	0.13635	0.04338	0.15074	0.1088	0.20221	0.25776	0.23407	0.17431
SY	0.35946	0.34388	0.32625	0.38337	0.29931	0.17388	-0.04426	0.03348	0.40065	-0.01832	0.02382	0.4896	0.20782	0.43873	0.37421	0.70855	-0.04998	0.4195	0.08268		-0.24837	0.36275	-0.01445	0.00921	0.22064	0.05062	0.20997	0.18204	0.30214	0.07952	0.33497	0.25954
SYS	0.19917	0.23731	0.19417	0.30378	0.13772	0.0181	-0.32964	-0.34608	0.38053	-0.38437	-0.36069	0.73034	-0.09091	0.38952	0.22581	0.93641	-0.35745	0.35035	-0.19271	-0.33043		0	-0.26316	-0.25692	-0.10507	-0.23636	-0.125	-0.12912	-0.04545	-0.07026	-0.02083	-0.07905
SZ	0.06671	0.6502	0.69655	0.66994	0.57131	0.63722	0.55995	0.3873	0.03726	0.47912	0.42237	0	0.25647	0.06292	0.90223	1	0.56851	0.0791	0.45106	0.58041	0.84564		0.23684	0.17787	0.01993	0.08182	0	0.04945	0	0.84641	0	0.00791
TH	0.24573	0.3582	0.34262	0.39672	0.27314	0.20377	-0.02534	-0.03081	0.28924	-0.05601	-0.03923	0.38782	0.09561	0.33395	0.39506	0.71635	-0.04144	0.31583	0.06488	-0.0249	-0.37525	0.47904		-0.02007	0.12738	-0.00191	0.11184	0.10208	0.189	0.16219	0.21491	0.1555
TL	0.18407	0.39328	0.38302	0.42894	0.28577	0.25056	0.0153	-0.04512	0.22699	-0.05139	-0.05277	0.32815	0.04266	0.27598	0.44469	0.72891	-0.00665	0.26048	0.08428	0.01734	-0.35831	0.40909	-0.03777		0.0891	-0.017	0.06917	0.07204	0.13834	0.22717	0.15975	0.11016
TMT	-0.02453	0.46361	0.46492	0.49558	0.27306	0.38927	0.29166	0.14392	-0.00518	0.1777	0.1435	0.04441	-0.07127	-0.00209	0.55401	0.77883	0.26957	-0.02392	0.20599	0.31878	0.09786	0.09228	0.21634	0.16739		0.01462	-0.01132	-0.01098	0.00099	0.62328	0.01125	-0.0084
WF	0.06168	0.35714	0.33926	0.39986	0.23193	0.2485	0.05855	-0.04235	0.1109	-0.03437	-0.04913	0.23849	-0.074	0.15548	0.40126	0.78976	0.03725	0.13788	0.05454	0.07768	-0.29935	0.35182	-0.00388	-0.03072	0.04277		0.00227	0.00789	0.04876	0.33731	0.06667	0.03043
XX	-0.08533	0.46134	0.45954	0.50068	0.32777	0.39873	0.25146	0.0886	-0.08968	0.12998	0.08884	0.05352	-0.16243	-0.02429	0.60331	0.9293	0.23532	-0.0273	0.17792	0.28126	0.08808	0.14871	0.16964	0.11422	-0.05079	-0.00786		0.00481	-0.01136	0.61724	-0.00521	-0.01383
XZ	0.0169	0.40029	0.39011	0.43919	0.1287	0.26251	0.21691	0.10636	0.07219	0.12051	0.10235	0.1538	-0.04096	0.0877	0.46862	0.74289	0.18439	0.00795	0.14349	0.2478	-0.01597	0.24268	0.15904	0.12535	-0.02368	0.01693	-0.00369		0.02348	0.55062	0.03755	-0.00165
YaL	-0.02416	0.50407	0.51373	0.53856	0.3831	0.47052	0.3637	0.21653	-0.03967	0.26033	0.22371	0.00826	-0.04044	-0.02182	0.6776	0.93574	0.35617	-0.02086	0.26087	0.3954	0.34862	0.07258	0.29297	0.24101	-0.01262	0.11569	-0.05073	0.05597		0.7555	-0.00379	-0.00395
YNi	0.69779	0.45757	0.4805	0.49151	0.54083	0.3164	0.15607	0.37576	0.75162	0.30297	0.37651	0.81866	0.63398	0.75422	0.57781	0.85382	0.18295	0.74183	0.32681	0.14807	0.21065	0.86367	0.26577	0.34771	0.64204	0.45958	0.67924	0.593	0.74283		0.80474	0.68764
YuL	0.01961	0.61295	0.64804	0.63539	0.51279	0.59285	0.50266	0.32858	-0.0201	0.40518	0.35143	-0.03274	0.06733	0.01166	0.8204	0.95453	0.5033	0.02007	0.39624	0.52516	0.61965	-0.00181	0.41976	0.35279	0.04661	0.25623	0.01584	0.16269	-0.01153	0.81877		0.00247
ZJK	-0.03783	0.52767	0.54215	0.55617	0.34821	0.46233	0.36843	0.19946	-0.02977	0.25126	0.20564	0.01729	-0.06278	-0.00028	0.66595	0.85726	0.35046	-0.04527	0.2765	0.39367	0.26612	0.06061	0.28435	0.22499	-0.02804	0.09985	-0.05857	0.00489	-0.02502	0.71657	0.01588

## Sheet: Table S12
Table S12 Pairwise FST values of 32 populations of R. padi based on EF-1α gene
	SY	XX	TH	JNi	ZJK	XZ	HD	SZ	YuL	TL	GM	WF	YaL	MS	LSB	DN	KS	HEB	BJ	FR	LF	HG	YNi	SYS	MZ	HBD	HBP	GY	NX	QT	ZY	TMT
SY
XX	0.05988
TH	0.10195	-0.07295
JNi	0.23591	0.05352	0.02134
ZJK	0.19876	-0.03003	-0.01056	-0.01354
XZ	0.17015	-0.03391	-0.0345	-0.01158	-0.02978
HD	0.15825	-0.08968	-0.0345	-0.01158	-0.02978	-0.03704
SZ	0.25936	0.01127	0.01567	-0.03178	-0.01425	-0.02184	-0.02184
YuL	0.26653	0.01584	0.01878	-0.03274	-0.01262	-0.0201	-0.0201	-0.02171
TL	-0.03199	0.08976	0.11746	0.23227	0.20519	0.17038	0.17428	0.25566	0.25975
GM	-0.01307	0.09596	0.12376	0.23873	0.20929	0.17681	0.18069	0.26243	0.26888	-0.01958
WF	-0.03083	0.08893	0.12544	0.28065	0.23302	0.19931	0.19931	0.31	0.31922	-0.03152	-0.01561
YaL	0.22567	0.04199	0.0147	0	-0.01901	-0.01831	-0.01831	-0.03689	-0.03777	0.2234	0.22981	0.26667
MS	0.37174	0.56024	0.56011	0.68586	0.62534	0.62924	0.62924	0.69414	0.69982	0.33326	0.2574	0.35763	0.67789
LSB	-0.09395	-0.16201	-0.07565	0.29412	0.06962	0.07095	-0.00882	0.19698	0.20869	-0.04225	-0.03567	-0.05689	0.27072	0.47902
DN	0.10048	-0.09008	-0.04447	0.02484	-0.01677	-0.02308	-0.04931	0.01249	0.01594	0.12137	0.12755	0.125	0.0171	0.56515	-0.09201
KS	0.15685	-0.04025	-0.03998	0	-0.06852	-0.0748	-0.0748	-0.08506	-0.08555	0.16271	0.16901	0.175	0	0.62848	0.11111	-0.04374
HEB	-0.01187	-0.05144	0.0094	0.1538	0.08971	0.08625	0.04274	0.15609	0.16269	0.03367	0.04818	0.026	0.14323	0.47688	-0.18022	-0.00316	0.07003
BJ	0.04361	-0.06935	-0.02597	0.07227	0.03624	0.01714	-0.00418	0.07211	0.07622	0.07396	0.08013	0.07455	0.06513	0.5085	-0.14464	-0.03001	0.00946	-0.03788
FR	0.06507	0.22979	0.25122	0.35109	0.33696	0.29361	0.30817	0.38087	0.38497	0.02231	0.02881	0.01546	0.34254	0.30113	0.11234	0.25609	0.28668	0.17714	0.21438
LF	0.22806	-0.00292	0.0058	-0.02795	-0.036	-0.0271	-0.0271	-0.02344	-0.02264	0.22968	0.2418	0.27339	-0.03337	0.67558	0.15946	0.00165	-0.08314	0.1244	0.05897	0.3588
HG	0.02073	0.02241	0.02465	0.14768	0.1068	0.06294	0.09115	0.15776	0.16396	0.01176	0.01748	0.01026	0.13825	0.42689	-0.05532	0.04206	0.07175	0.02605	0.01513	0.10032	0.13803
YNi	0.02982	0.07853	0.10188	0.21037	0.14736	0.15287	0.15287	0.22579	0.23258	0.04151	0.07794	0.02011	0.2004	0.43049	-0.0064	0.0988	0.13253	0.0345	0.08082	0.15144	0.17609	0.04483
SYS	-0.14873	0.21778	0.17019	0.73034	0.4312	0.38053	0.44112	0.60714	0.61965	-0.22196	-0.21353	-0.18563	0.71053	0.43001	-0.08108	0.23549	0.53846	0.05149	0.07548	-0.21976	0.56407	-0.19796	0.01076
MZ	0.07111	0.00924	0.02555	0.13524	0.03885	0.06531	0.06531	0.12727	0.13322	0.08883	0.11878	0.0776	0.125	0.52656	-0.01989	0.02404	0.05328	0.0139	0.03008	0.22112	0.0653	0.04418	-0.02184	0.15023
HBD	-0.03603	0.09238	0.12211	0.25715	0.22581	0.18333	0.18936	0.28576	0.29354	-0.04566	-0.02917	-0.03741	0.246	0.34487	-0.04806	0.12732	0.17204	0.03404	0.07387	0.01573	0.25663	0.00241	0.04602	-0.24801	0.09711
HBP	-0.03034	-0.00449	0.04459	0.16707	0.12463	0.11051	0.08403	0.17883	0.18456	0.01046	0.02758	0.00645	0.15861	0.43089	-0.14439	0.03833	0.09848	-0.05283	-0.00663	0.14458	0.15106	0.02474	0.03272	-0.02701	0.03466	0.00902
GY	0.11334	0.05097	0.06772	0.16983	0.08937	0.11084	0.11084	0.17303	0.17891	0.11758	0.07791	0.11043	0.16064	0.35001	0.00486	0.06634	0.09626	0.07109	0.06241	0.21766	0.1544	0.06225	0.10537	0.13027	0.08154	0.1194	0.08699
NX	0.21058	-0.01283	-0.0157	-0.02427	-0.02282	-0.0655	-0.0306	-0.0238	-0.02276	0.20804	0.21467	0.25099	-0.02999	0.66172	0.13219	-0.00608	-0.08127	0.1201	0.04088	0.33233	-0.02679	0.10069	0.18849	0.48796	0.09507	0.22856	0.14214	0.14099
QT	0.06354	0.21601	0.2576	0.35964	0.33696	0.30997	0.30997	0.39854	0.40242	0.03993	0.05846	0.02599	0.34828	0.28466	0.08753	0.24752	0.27503	0.15264	0.21362	0.05226	0.36521	0.12114	0.0695	-0.0551	0.17492	0.04256	0.12933	0.19525	0.35374
ZY	0.04202	0.02165	0.05128	0.15953	0.08863	0.1032	0.0943	0.16892	0.17506	0.05681	0.02955	0.0413	0.15021	0.30902	-0.06404	0.04652	0.08475	0.01271	0.02996	0.16242	0.14273	0.03033	0.0431	0.02174	0.03564	0.05548	0.02503	-0.04214	0.13529	0.12755
TMT	0.09614	-0.04025	-0.01914	0.03725	-0.00668	-0.00135	-0.00135	0.03575	0.0391	0.10959	0.11319	0.10063	0.03094	0.49767	-0.05636	-0.02322	-0.02128	0.01541	-0.00273	0.23898	0.01713	0.0264	0.05742	0.13213	-0.00744	0.11335	0.04774	0.02714	0.01709	0.21813	0.01506

## Sheet: Table S13
Table S13 Pairwise FST values (below diagonal) and ΦST values (above diagonal) of 38 populations of R. maidis based on the combined COI-COII sequences
	BJ	CQ	CS	DY	DZ	FR	GY	GZ	GZL	HD	HEB	HF	YC	HS	JNa	JNi	LF	LH	LP	LY	MS	MZ	NC	PL	SJZ	SY	SZ	TL	TMT	TS	WF	XD	XX	XZ	YaL	YuL	ZJK	ZY
BJ		0.0257	0.00936	-0.00868	0.11643	0.03158	0.01779	0.00747	0.00187	-0.01679	0.01419	0.02325	-0.00882	-0.01229	0.03158	-0.0115	-0.00399	0.01024	-0.00175	0.03158	0.01773	0.01383	0.01556	0.03158	0.00368	-0.00874	-0.01301	-0.01809	-0.01287	0.03158	0.00075	0.01253	0.00747	0.02206	-0.0089	0.009	0.03158	-0.0109
CQ	0.15138		-0.00654	0.06723	0.30102	0	-0.00101	-0.00186	0.00117	0.02124	-0.00128	-0.00245	0.01072	0.0193	0	0.01267	0.00407	0.11369	0.02362	0	0.00244	0.00234	-0.00051	0	0.00176	0.00802	0.02012	0.03268	-0.00327	0	0.0014	-0.0014	-0.00186	-0.0014	0.01106	0.00038	0	0.00817
CS	0.01855	0.00331		0.03752	0.25337	0	-0.00383	-0.01252	-0.00564	-0.00145	-0.00483	-0.00926	-0.00055	0.00154	0	-0.00154	-0.00659	0.07817	0.00505	0	-0.01641	-0.01127	-0.00794	0	-0.00845	-0.00264	-0.00216	0.01452	-0.01235	0	-0.00571	-0.00529	-0.01252	-0.00529	-0.0045	-0.00753	0	-0.00545
DY	-0.02236	0.2408	0.06563		0.05141	0.07792	0.05755	0.0384	0.0323	-0.01135	0.05223	0.06277	0.0112	-0.00113	0.07792	0.0048	0.02061	-0.01694	0.01112	0.07792	0.04519	0.0435	0.05116	0.07792	0.03222	0.0127	-0.00551	-0.01418	0.01227	0.07792	0.03049	0.04978	0.0384	0.06277	0.00801	0.04156	0.07792	0.00766
DZ	0.22702	0.63993	0.38319	0.09523		0.31818	0.27795	0.24407	0.22458	0.12074	0.26746	0.29388	0.17204	0.14097	0.31818	0.15843	0.19928	0.0135	0.16288	0.31818	0.2601	0.25251	0.26732	0.31818	0.22639	0.17787	0.1342	0.09814	0.18855	0.31818	0.22069	0.26263	0.24407	0.2904	0.16818	0.24614	0.31818	0.16922
FR	0.13514	-0.02518	0.06796	0.20822	0.59079		0	0.00198	0.00362	0.02941	0	0	0.01478	0.02569	0	0.01779	0.00791	0.12648	0.0303	0	0.00923	0.00725	0.00216	0	0.00543	0.01186	0.02814	0.03922	0	0	0.00395	0	0.00198	0	0.01667	0.00323	0	0.01307
GY	0.10097	-0.01581	0.02094	0.1961	0.59253	-0.02251		-0.00252	-0.00212	0.016	-0.003	-0.00144	0.00527	0.0137	0	0.00729	0.00041	0.10099	0.01933	0	0.00525	0.00294	-0.00097	0	-0.00031	0.00286	0.0156	0.02389	-0.00766	0	-0.00204	-0.00328	-0.00252	-0.00164	0.00681	-0.00122	0	0.00349
GZ	0.03143	-0.01041	-0.06172	0.10743	0.46436	0.00312	-0.01848		-0.00527	0.0024	-0.00369	-0.00346	-0.00124	0.00309	0.00198	-0.00103	-0.00524	0.07742	0.00856	0.00198	-0.00384	-0.00346	-0.00376	0.00198	-0.00527	-0.00318	0.00245	0.01221	-0.01252	0.00198	-0.00541	-0.00423	-0.00739	-0.00216	-0.00206	-0.00462	0.00198	-0.00428
GZL	0.01084	0.01765	-0.01965	0.09527	0.45422	0.0195	-0.0166	-0.03302		0.00063	-0.00362	0.00015	-0.00459	0.00033	0.00362	-0.00395	-0.00659	0.06851	0.00741	0.00362	0.00324	0.00045	-0.00179	0.00362	-0.00483	-0.00626	0.00146	0.0058	-0.0149	0.00362	-0.00692	-0.00431	-0.00527	-0.00035	-0.00352	-0.0039	0.00362	-0.00645
HD	-0.0485	0.13092	-0.01887	-0.02779	0.21728	0.12036	0.09333	0.01396	0.00868		0.0125	0.01784	-0.00945	-0.01494	0.02941	-0.01319	-0.00616	0.00855	-0.00594	0.02941	0.00659	0.00657	0.01137	0.02941	0.00012	-0.00946	-0.01821	-0.01779	-0.0138	0.02941	-0.00045	0.01089	0.0024	0.01883	-0.01212	0.00576	0.02941	-0.01307
HEB	0.06898	-0.01561	-0.00085	0.15862	0.5409	-0.0167	-0.03942	-0.02961	-0.03067	0.062		-0.00181	0.00278	0.01057	0	0.00455	-0.00155	0.09435	0.01647	0	0.00421	0.00181	-0.00179	0	-0.00181	0.00052	0.01233	0.01989	-0.00966	0	-0.00361	-0.00414	-0.00369	-0.00207	0.00424	-0.00238	0	0.00099
HF	0.10941	-0.03451	-0.03726	0.18886	0.57106	-0.01798	-0.01869	-0.02762	0.00124	0.08624	-0.02171		0.00903	0.01663	0	0.01054	0.00247	0.10837	0.02083	0	-0.00038	0.0003	-0.00162	0	0.00023	0.00642	0.01677	0.02996	-0.00463	0	0.00033	-0.00198	-0.00346	-0.00198	0.00873	-0.00081	0	0.00613
YC	-0.02947	0.07179	-0.00625	0.03482	0.35437	0.06553	0.03233	-0.00752	-0.02426	-0.02732	0.01152	0.04654		-0.00751	0.01478	-0.00941	-0.0073	0.03931	0.00119	0.01478	0.00809	0.00478	0.0044	0.01478	-0.00278	-0.00935	-0.00724	-0.00731	-0.01587	0.01478	-0.00526	0.00164	-0.00124	0.00821	-0.00796	0.00021	0.01478	-0.01046
HS	-0.03564	0.10283	-0.01218	-0.0024	0.24983	0.08782	0.06806	0.01106	0.00199	-0.04042	0.04301	0.06848	-0.02294		0.02569	-0.01134	-0.0061	0.02174	-0.0112	0.02569	0.00984	0.00214	0.00612	0.02569	-0.00148	-0.00782	-0.01336	-0.01239	-0.01296	0.02569	-0.0006	0.00913	0.00309	0.01534	-0.01147	0.00227	0.02569	-0.01196
JNa	0.09974	-0.04275	0.02343	0.16995	0.53225	0	-0.0409	-0.01901	-0.0038	0.08427	-0.03689	-0.03777	0.04043	0.05829		0.01779	0.00791	0.12648	0.0303	0	0.00923	0.00725	0.00216	0	0.00543	0.01186	0.02814	0.03922	0	0	0.00395	0	0.00198	0	0.01667	0.00323	0	0.01307
JNi	-0.03658	0.08293	-0.01652	0.01244	0.29736	0.07354	0.04559	-0.00429	-0.01655	-0.03841	0.02231	0.05219	-0.03423	-0.03371	0.04515		-0.00833	0.03085	-0.00329	0.01779	0.00695	0.00329	0.00414	0.01779	-0.00395	-0.01005	-0.01139	-0.01063	-0.01603	0.01779	-0.00473	0.00329	-0.00103	0.0095	-0.01317	-3e-05	0.01779	-0.01262
LF	-0.01299	0.03895	-0.03189	0.05473	0.3762	0.03645	0.00824	-0.02591	-0.03341	-0.01758	-0.0094	0.01588	-0.03064	-0.0198	0.01122	-0.03083		0.0531	0.00066	0.00791	0.00209	-0.00115	-0.00179	0.00791	-0.00659	-0.00859	-0.00546	-0.00119	-0.01625	0.00791	-0.00705	-0.00245	-0.00524	0.00169	-0.00855	-0.0043	0.00791	-0.01042
LH	0.02132	0.32142	0.13091	-0.03477	0.02488	0.27808	0.27512	0.18121	0.16824	0.01614	0.23431	0.26512	0.09867	0.04545	0.23768	0.06828	0.12056		0.03623	0.12648	0.08555	0.083	0.09307	0.12648	0.06851	0.04193	0.01628	0.00145	0.04436	0.12648	0.06616	0.09129	0.07742	0.10785	0.03549	0.08062	0.12648	0.03569
LP	-0.00517	0.1223	-0.00226	0.0248	0.27301	0.10463	0.0922	0.03051	0.02817	-0.01558	0.06615	0.08472	0.00648	-0.02965	0.07315	-0.0092	0.00254	0.07227		0.0303	0.01331	-0.00222	0.00561	0.0303	0.00354	0.00066	-0.00561	-0.00119	-0.00505	0.0303	0.00659	0.01515	0.00856	0.01948	-0.00498	0.0042	0.0303	-0.0046
LY	0.16314	-0.01512	0.1032	0.23922	0.63542	0	-0.01163	0.01783	0.03549	0.14884	-0.00406	-0.00573	0.08371	0.11023	0	0.09478	0.05441	0.31123	0.12893		0.00923	0.00725	0.00216	0	0.00543	0.01186	0.02814	0.03922	0	0	0.00395	0	0.00198	0	0.01667	0.00323	0	0.01307
MS	0.0649	0.02458	-0.08073	0.12117	0.46357	0.04749	0.039	-0.02096	0.01658	0.0279	0.02471	-0.00397	0.03368	0.03395	0.02259	0.02706	0.00944	0.19311	0.04515	0.06528		-0.00275	0.00091	0.00923	0.00024	0.00604	0.0059	0.02281	-0.00359	0.00923	0.00315	0.00374	-0.00384	0.00374	0.00392	0.00129	0.00923	0.00307
MZ	0.04823	0.02556	-0.05332	0.11093	0.43891	0.03211	0.02402	-0.0176	0.00229	0.02487	0.01017	0.00189	0.01927	0.00735	0.00769	0.01217	-0.00479	0.18002	-0.0062	0.04928	-0.0123		-0.00574	0.00725	-0.00294	0.0028	0.00508	0.01868	-0.00664	0.00725	0.00033	0.00129	-0.00346	0.00129	0.0001	-0.00431	0.00725	-0.00052
NC	0.0592	0.00436	-0.03499	0.13458	0.47857	0.00586	-0.00315	-0.02211	-0.01054	0.044	-0.0131	-0.01136	0.0182	0.02046	-0.01691	0.01599	-0.00883	0.20587	0.01925	0.02119	0.00396	-0.02898		0.00216	-0.00376	0.00216	0.00758	0.02118	-0.00794	0.00216	-0.00179	-0.00216	-0.00376	-0.00433	-0.00065	-0.00487	0.00216	8e-05
PL	0.09091	-0.04821	0.01235	0.16065	0.51807	0	-0.04653	-0.02535	-0.01033	0.07524	-0.04287	-0.04368	0.03366	0.05062	0	0.03768	0.00433	0.22803	0.0651	0	0.0158	0.00096	-0.02337		0.00543	0.01186	0.02814	0.03922	0	0	0.00395	0	0.00198	0	0.01667	0.00323	0	0.01307
SJZ	0.01425	0.02123	-0.04014	0.08446	0.41104	0.0195	0.00213	-0.02667	-0.02484	0.00386	-0.01199	0.0014	-0.01166	-0.00437	-0.0038	-0.01434	-0.02796	0.15287	0.01212	0.03549	0.00127	-0.01256	-0.01887	-0.01033		-0.00445	-0.00052	0.00761	-0.01308	0.00543	-0.00511	-0.0025	-0.00527	-0.00052	-0.00568	-0.00478	0.00543	-0.00696
SY	-0.03057	0.06668	-0.01372	0.0351	0.35447	0.06337	0.02479	-0.01587	-0.03235	-0.0291	0.00317	0.03977	-0.04031	-0.02585	0.03582	-0.03799	-0.03695	0.09859	0.0026	0.08375	0.02653	0.01172	0.01001	0.02851	-0.01903		-0.00743	-0.0069	-0.01713	0.01186	-0.00687	-0.00056	-0.00318	0.00565	-0.00874	-0.00175	0.01186	-0.0113
SZ	-0.03695	0.1071	-0.02384	-0.0127	0.23565	0.09592	0.07666	0.00942	0.00698	-0.04881	0.05024	0.06925	-0.02095	-0.03538	0.06513	-0.03295	-0.01686	0.03353	-0.01436	0.11954	0.02161	0.01694	0.02564	0.0572	-0.00066	-0.02357		-0.01345	-0.01227	0.02814	0.00047	0.01082	0.00245	0.01515	-0.01364	0.00497	0.02814	-0.01182
TL	-0.05415	0.18384	0.03139	-0.03563	0.18925	0.16314	0.13007	0.04992	0.02858	-0.0497	0.09391	0.13578	-0.02108	-0.03439	0.12362	-0.03165	-0.00148	0.00094	-0.00351	0.19489	0.08086	0.06315	0.07802	0.11392	0.02824	-0.02124	-0.03679		-0.01017	0.03922	0.00452	0.01805	0.01221	0.02863	-0.00761	0.01377	0.03922	-0.00944
TMT	-0.05761	0.03786	-0.05882	0.00846	0.31481	0.06796	-0.01605	-0.06172	-0.07758	-0.05882	-0.04179	0.00292	-0.07505	-0.05776	0.02343	-0.07127	-0.07682	0.06984	-0.03242	0.1032	-0.01522	-0.03164	-0.03499	0.01235	-0.06192	-0.08189	-0.05504	-0.04685		0	-0.01537	-0.01058	-0.01252	-0.00529	-0.01508	-0.01111	0	-0.01779
TS	0.16314	-0.01512	0.1032	0.23922	0.63542	0	-0.01163	0.01783	0.03549	0.14884	-0.00406	-0.00573	0.08371	0.11023	0	0.09478	0.05441	0.31123	0.12893	0	0.06528	0.04928	0.02119	0	0.03549	0.08375	0.11954	0.19489	0.1032		0.00395	0	0.00198	0	0.01667	0.00323	0	0.01307
WF	0.00535	0.02082	-0.02113	0.08792	0.44252	0.02307	-0.01453	-0.0333	-0.04438	0.00346	-0.02937	0.00327	-0.02739	-0.00219	-0.00094	-0.02016	-0.0355	0.15982	0.024	0.03976	0.01565	0.00131	-0.01046	-0.00761	-0.0261	-0.0353	0.00252	0.02224	-0.08	0.03976		-0.00433	-0.00541	-0.00019	-0.00423	-0.00404	0.00395	-0.00713
XD	0.05681	-0.01486	-0.00856	0.14434	0.52021	-0.01357	-0.04047	-0.0338	-0.03605	0.05017	-0.04752	-0.02241	0.00342	0.03344	-0.03471	0.01338	-0.01617	0.21872	0.05634	0	0.0195	0.00507	-0.0167	-0.04089	-0.01737	-0.00513	0.04019	0.08021	-0.05121	0	-0.03504		-0.00423	-0.00227	0.00306	-0.00292	0	-0.00016
XX	0.03143	-0.01041	-0.06172	0.10743	0.46436	0.00312	-0.01848	-0.04545	-0.03302	0.01396	-0.02961	-0.02762	-0.00752	0.01106	-0.01901	-0.00429	-0.02591	0.18121	0.03051	0.01783	-0.02096	-0.0176	-0.02211	-0.02535	-0.02667	-0.01587	0.00942	0.04992	-0.06172	0.01783	-0.0333	-0.0338		-0.00216	-0.00206	-0.00462	0.00198	-0.00428
XZ	0.09499	-0.01486	-0.00856	0.17565	0.54453	-0.01357	-0.01869	-0.01759	-0.00419	0.08048	-0.02311	-0.02241	0.03777	0.05645	-0.03471	0.0415	0.00786	0.24884	0.07162	0	0.0195	0.00507	-0.03325	-0.04089	-0.00558	0.03056	0.05585	0.11924	-0.00856	0	-0.00256	-0.02439	-0.01759		0.00533	-0.00138	0	0.00514
YaL	-0.02672	0.0757	-0.02843	0.01856	0.29375	0.06587	0.04481	-0.00666	-0.01208	-0.03389	0.02222	0.04419	-0.0259	-0.03255	0.03695	-0.04143	-0.0292	0.07343	-0.01373	0.0875	0.01644	0.00154	-0.00177	0.02935	-0.01881	-0.03025	-0.03805	-0.02162	-0.06563	0.0875	-0.01545	0.01364	-0.00666	0.0235		-0.00161	0.01667	-0.01259
YuL	0.04052	0.00469	-0.03241	0.12387	0.47749	0.00267	-0.01054	-0.02691	-0.0236	0.0304	-0.02086	-0.00926	0.00127	0.0124	-0.01739	0.00287	-0.0191	0.19918	0.02014	0.01544	0.00685	-0.02	-0.02771	-0.02328	-0.02209	-0.00706	0.02279	0.05938	-0.05243	0.01544	-0.02392	-0.0248	-0.02691	-0.01418	-0.00142		0.00323	-0.00342
ZJK	0.16824	-0.01355	0.10961	0.2449	0.64315	0	-0.00989	0.02033	0.03825	0.15403	-0.00198	-0.00372	0.08693	0.11426	0	0.09858	0.05756	0.3173	0.13333	0	0.0684	0.05227	0.02381	0	0.03825	0.08738	0.12381	0.20069	0.10961	0	0.04266	0.00227	0.02033	0.00227	0.09137	0.01756		0.01307
ZY	-0.03524	0.07419	-0.02904	0.0165	0.30396	0.06835	0.03672	-0.01513	-0.02491	-0.03922	0.01273	0.04147	-0.0378	-0.03681	0.03704	-0.04254	-0.0383	0.07347	-0.01444	0.09214	0.01533	-2e-05	0.0032	0.02893	-0.02474	-0.04232	-0.03561	-0.02886	-0.07795	0.09214	-0.02827	0.00366	-0.01513	0.0302	-0.04032	-0.00869	0.09642

## Sheet: Table S14
Table S14 Pairwise FST values of 38 populations of R. maidis based on EF-1α gene
	BJ	CQ	CS	DY	DZ	FR	ZY	GY	GZ	GZL	HD	HEB	HF	YC	HS	JNa	JNi	LF	LH	LP	LY	MS	MZ	NC	PL	SJZ	SY	SZ	TL	TMT	TS	WF	XD	XX	XZ	YaL	YuL	ZJK
BJ
CQ	0.09554
CS	0.03601	-0.07406
DY	0.07072	0.00983	-0.04738
DZ	0.16576	0.0192	-0.00126	0.16443
FR	0.17962	0.24391	0.19659	0.28594	0.22988
ZY	0.08645	-0.04255	-0.08412	0.01694	-0.01541	0.22052
GY	0.07839	-0.02627	-0.07639	-0.02145	0.06509	0.25276	-0.03148
GZ	0.05489	-0.03457	-0.0805	-0.00411	0.0212	0.21509	-0.04545	-0.03396
GZL	0.1657	0.01169	-0.01214	0.13466	-0.06263	0.24554	-0.01807	0.04923	0.01406
HD	-0.00918	0.0822	0.03343	0.13067	0.06971	0.14943	0.05882	0.09286	0.04696	0.08399
HEB	0.06908	-0.02465	-0.07735	-0.0344	0.08274	0.25283	-0.02715	-0.03947	-0.03388	0.06376	0.09399
HF	0.05202	-0.02843	-0.06982	0.02457	-0.00712	0.19456	-0.04442	-0.01848	-0.03858	-0.00669	0.02218	-0.01505
YC	0.41296	0.26483	0.32471	0.457	0.05913	0.42429	0.2459	0.33434	0.28162	0.10705	0.27315	0.36777	0.2266
HS	0.02413	0.01354	-0.02647	0.0784	-0.0006	0.16019	-0.00787	0.02976	-0.00744	0.00944	-0.02989	0.03447	-0.02569	0.19607
JNa	0.08827	0.10493	0.05648	-0.02376	0.32728	0.34401	0.13005	0.05233	0.08282	0.27537	0.19854	0.03054	0.1195	0.62497	0.16641
JNi	0.06908	-0.02465	-0.07735	-0.0344	0.08274	0.25283	-0.02715	-0.03947	-0.03388	0.06376	0.09399	-0.04545	-0.01505	0.36777	0.03447	0.03054
LF	0.06908	-0.02465	-0.07735	-0.0344	0.08274	0.25283	-0.02715	-0.03947	-0.03388	0.06376	0.09399	-0.04545	-0.01505	0.36777	0.03447	0.03054	-0.04545
LH	0.06884	-0.00621	-0.0621	-0.04447	0.12994	0.27177	-0.00306	-0.03104	-0.01825	0.10463	0.11489	-0.04122	0.00676	0.41993	0.05941	-0.00287	-0.04122	-0.04122
LP	0.06947	-0.03096	-0.08211	-0.02908	0.06415	0.24508	-0.03575	-0.04159	-0.03907	0.04776	0.08559	-0.04585	-0.02297	0.34789	0.02479	0.04484	-0.04585	-0.04585	-0.03821
LY	0.12645	-0.01908	-0.05121	0.07924	-0.04984	0.22883	-0.04362	0.00786	-0.01876	-0.04049	0.06685	0.01826	-0.03024	0.16313	-0.00473	0.21049	0.01826	0.01826	0.05285	0.00508
MS	0.12879	-0.00174	-0.03127	0.10294	-0.0518	0.22244	-0.02843	0.02883	-0.00239	-0.03766	0.05702	0.04025	-0.02185	0.13082	-0.0076	0.22881	0.04025	0.04025	0.07621	0.02625	-0.04143
MZ	0.09621	-0.03505	-0.07593	0.02339	-0.00808	0.23049	-0.05109	-0.0241	-0.03784	-0.01087	0.06869	-0.0198	-0.03679	0.23997	0.00027	0.13229	-0.0198	-0.0198	0.00386	-0.02827	-0.03605	-0.02097
NC	0.13979	-0.00917	-0.03846	0.09856	-0.05585	0.23381	-0.03575	0.02177	-0.00809	-0.043	0.07193	0.0337	-0.02297	0.14202	-0.00079	0.23361	0.0337	0.0337	0.07073	0.01943	-0.04799	-0.04144	-0.02827
PL	0.18149	0.03832	0.02237	0.19708	-0.0981	0.23368	0.00101	0.0898	0.04028	-0.06291	0.07449	0.10966	0.00627	0.01993	0.00548	0.36998	0.10966	0.10966	0.16035	0.08958	-0.04244	-0.04859	0.00811	-0.05115
SJZ	0.08226	-0.03654	-0.08228	-0.0033	0.02253	0.23561	-0.04744	-0.03539	-0.0416	0.01331	0.0746	-0.03491	-0.03344	0.28765	0.00917	0.09077	-0.03491	-0.03491	-0.01832	-0.0404	-0.02027	-0.00204	-0.03986	-0.00936	0.04318
SY	0.17966	0.04543	0.02671	0.18219	-0.06433	0.24211	0.01195	0.08972	0.04669	-0.03614	0.07802	0.10642	0.01423	0.05983	0.01317	0.32307	0.10642	0.10642	0.15057	0.08879	-0.02257	-0.03022	0.0189	-0.0288	-0.07235	0.04879
SZ	0.06947	-0.03096	-0.08211	-0.02908	0.06415	0.24508	-0.03575	-0.04159	-0.03907	0.04776	0.08559	-0.04585	-0.02297	0.34789	0.02479	0.04484	-0.04585	-0.04585	-0.03821	-0.04762	0.00508	0.02625	-0.02827	0.01943	0.08958	-0.0404	0.08879
TL	0.14514	-0.00377	-0.03084	0.11476	-0.06749	0.23081	-0.03268	0.0314	-0.00229	-0.05066	0.06937	0.04494	-0.02077	0.12157	-0.00265	0.25785	0.04494	0.04494	0.08495	0.02941	-0.05097	-0.04653	-0.02521	-0.0523	-0.06573	-0.00301	-0.04042	0.02941
TMT	0.05481	0.05291	-0.00658	-0.06065	0.25773	0.29946	0.07058	0.00409	0.031	0.21495	0.15002	-0.0166	0.06641	0.58332	0.11512	-0.10669	-0.0166	-0.0166	-0.04423	-0.00464	0.1493	0.17071	0.0757	0.1725	0.29836	0.03718	0.26369	-0.00464	0.19403
TS	0.06546	-0.02318	-0.077	-0.03975	0.0914	0.25348	-0.02443	-0.04047	-0.03316	0.07099	0.09512	-0.04749	-0.01284	0.38281	0.03718	0.02058	-0.04749	-0.04749	-0.04524	-0.04707	0.02368	0.04606	-0.01711	0.0398	0.11931	-0.03396	0.11455	-0.04707	0.05176	-0.02581
WF	0.06908	-0.02465	-0.07735	-0.0344	0.08274	0.25283	-0.02715	-0.03947	-0.03388	0.06376	0.09399	-0.04545	-0.01505	0.36777	0.03447	0.03054	-0.04545	-0.04545	-0.04122	-0.04585	0.01826	0.04025	-0.0198	0.0337	0.10966	-0.03491	0.10642	-0.04585	0.04494	-0.0166	-0.04749
XD	0.15655	0.00497	-0.02028	0.12608	-0.06481	0.23889	-0.02443	0.0415	0.00693	-0.04665	0.07745	0.0556	-0.01284	0.11322	0.0041	0.26791	0.0556	0.0556	0.09613	0.0398	-0.04507	-0.04155	-0.01711	-0.04707	-0.06421	0.00622	-0.03807	0.0398	-0.05425	0.20596	0.06266	0.0556
XX	0.08887	0.05412	0.02151	0.15281	-0.01489	0.17991	0.02458	0.08447	0.04167	0.00629	-0.00173	0.09415	0.00556	0.13205	-0.02156	0.25755	0.09415	0.09415	0.12828	0.08036	0.00768	-0.00853	0.03275	0.006	-0.01761	0.05269	-0.01095	0.08036	-0.00159	0.20338	0.09907	0.09415	0.00278
XZ	0.10195	-0.03417	-0.07244	0.03851	-0.02612	0.22535	-0.0532	-0.01769	-0.03585	-0.02499	0.06341	-0.01127	-0.03896	0.21574	-0.00568	0.15679	-0.01127	-0.01127	0.01638	-0.02143	-0.04521	-0.03212	-0.04554	-0.03928	-0.01263	-0.03779	0.00119	-0.02143	-0.03817	0.09753	-0.00762	-0.01127	-0.03073	0.02021
YaL	0.10195	-0.03417	-0.07244	0.03851	-0.02612	0.22535	-0.0532	-0.01769	-0.03585	-0.02499	0.06341	-0.01127	-0.03896	0.21574	-0.00568	0.15679	-0.01127	-0.01127	0.01638	-0.02143	-0.04521	-0.03212	-0.04554	-0.03928	-0.01263	-0.03779	0.00119	-0.02143	-0.03817	0.09753	-0.00762	-0.01127	-0.03073	0.02021	-0.05
YuL	0.08371	-0.02852	-0.06912	0.02679	-0.00406	0.22239	-0.04435	-0.01809	-0.0355	-0.00561	0.05505	-0.01417	-0.03544	0.22734	-0.0067	0.12687	-0.01417	-0.01417	0.00836	-0.02231	-0.0298	-0.01629	-0.03682	-0.02231	0.01077	-0.03334	0.02168	-0.02231	-0.01961	0.07383	-0.01171	-0.01417	-0.01171	0.02985	-0.03889	-0.03889
ZJK	0.11397	-0.02729	-0.06271	0.05714	-0.03675	0.22773	-0.04884	-0.006	-0.02798	-0.03199	0.06566	0.00226	-0.03489	0.19087	-0.00495	0.18091	0.00226	0.00226	0.03309	-0.00929	-0.04737	-0.03628	-0.04122	-0.04322	-0.02596	-0.02979	-0.00946	-0.00929	-0.04394	0.12113	0.00672	0.00226	-0.0372	0.01487	-0.04782	-0.04782	-0.03472

## Sheet: Table S15
Table S15 The pairwise gene flow values (Nm) of 32 populations of R. padi based on the combined COI-COII sequences
	BJ	GM	DN	FR	GS	GY	HBD	HBP	HD	HEB	HG	JNi	KS	LF	LSB	MS	MZ	NX	QT	SY	SYS	SZ	TH	TL	TMT	WF	XX	XZ	YaL	YNi	YuL	ZJK
BJ
GM	0.456956
DN	0.502667	15.5102
FR	0.392331	inf	18.6939
GS	1.75408	0.866568	0.961732	0.738482
GY	0.804836	1.15431	1.29585	0.970242	10.346
HBD	1.82245	1.12059	1.25617	0.943543	1.72509	3.68095
HBP	6.49007	0.759604	0.840016	0.64998	1.88197	1.91068	30.9861
HD	inf	0.363901	0.400982	0.310885	1.29096	0.586201	1.41564	4.63347
HEB	4.53423	0.936782	1.04235	0.795874	2.06108	2.58871	inf	inf	3.30286
HG	6.69528	0.772783	0.85494	0.660955	1.91896	1.96621	43.8656	inf	4.73067	inf
JNi	57.2367	0.268994	0.29825	0.226712	1.02999	0.414445	0.945797	2.70842	inf	2.02781	2.73813
KS	inf	0.534062	0.587642	0.459012	1.81814	0.949149	2.88021	25.1674	inf	11.1171	28.6375	inf
LF	1785.21	0.400155	0.440486	0.342744	1.34536	0.580917	1.27085	3.65973	inf	2.76648	3.71941	94.557	inf
LSB	0.427713	inf	inf	inf	0.807702	1.06882	1.03846	0.709424	0.339997	0.871855	0.721568	0.249996	0.5	0.374233
MS	0.104712	0.268994	0.29825	0.226712	2.62246	2.30332	0.259498	0.169568	0.0384624	0.216538	0.173265	0	0.100002	0.0523275	0.249996
MZ	2.19571	1.05992	1.1852	0.895245	2.28288	4.87346	inf	332.833	1.65936	inf	inf	1.09647	3.57465	1.46726	0.98368	0.334864
NX	inf	0.416389	0.458222	0.356957	1.95459	0.746044	1.31173	3.77606	inf	2.86067	3.84028	75.9526	inf	724.138	0.389537	0.137503	1.58021
QT	2.62383	1.59565	1.65573	1.31251	2.28816	2.73499	10.7714	8.44294	2.02525	14.0096	9.09325	1.41549	3.88712	1.98028	1.49021	0.314372	11.8153	2.05532
SY	1.67401	0.943918	1.05063	0.80171	1.48989	3.13372	inf	26.3962	1.31528	inf	35.4971	0.87836	2.64386	1.15926	0.87836	0.218308	inf	1.19371	7.60636
SYS	inf	2.82889	3.45664	2.15915	inf	inf	inf	inf	inf	inf	inf	inf	inf	inf	2.49994	0.5	inf	inf	inf	inf
SZ	57.2367	0.268994	0.29825	0.226712	1.02999	0.414445	0.945797	2.70842	inf	2.02781	2.73813	inf	inf	94.557	0.249996	0	1.09647	75.9526	1.41549	0.87836	inf
TH	3.32643	0.886117	0.98412	0.754516	1.81814	2.56504	inf	inf	2.52279	inf	inf	1.61113	6.62454	2.13894	0.825592	0.2037	inf	2.20416	10.4027	inf	inf	1.61113
TL	5.2006	0.771359	0.853326	0.65977	1.82764	2.02105	67.159	inf	3.81965	inf	inf	2.31104	14.6791	3.08038	0.720256	0.172875	inf	3.17404	8.54814	53.7888	inf	2.31104	inf
TMT	inf	0.582743	0.641631	0.500741	2.4274	1.02588	1.97893	6.30272	241.046	4.72411	6.5028	24.5878	inf	2631.08	0.545456	0.186568	2.40023	inf	3.16703	1.76613	inf	24.5878	3.42526	5.11167
WF	30.5559	0.857294	0.951126	0.73086	2.41988	1.80287	11.6095	inf	13.2514	inf	inf	5.61098	inf	9.35804	0.799207	0.196204	19.5965	9.92753	11.026	9.37752	inf	5.61098	inf	inf	33.6997
XX	inf	0.452018	0.497267	0.388052	1.55373	0.764318	2.03293	8.83358	inf	5.6177	9.2144	inf	inf	inf	0.423071	0.0714286	2.43548	inf	2.81697	1.88129	inf	inf	3.97067	6.72857	inf	219.764
XZ	171.321	0.707934	0.78169	0.606758	5.8589	1.80915	2.56485	7.94737	20.3855	6.2769	8.30282	9.61122	inf	18.6278	0.66171	0.410001	3.40808	1162.29	4.09559	2.24665	inf	9.61122	4.39812	6.44059	inf	62.8714	103.45
YaL	inf	0.393991	0.433777	0.337339	1.34339	0.574252	1.26473	3.71408	inf	2.78192	3.77423	inf	inf	inf	0.368417	0.0500006	1.46271	inf	1.97268	1.15486	inf	inf	2.1455	3.11428	504.551	9.75431	inf	20.7947
YNi	0.277678	0.615349	0.594307	0.5308	0.469368	1.62504	5.1773	1.48216	0.198861	2.17294	1.53318	0.0907303	0.424471	0.165186	0.592848	0.0907303	4.4965	0.174009	1.43979	5.78773	inf	0.0907303	2.5828	1.70099	0.302208	0.982316	0.310058	0.408067	0.161813
YuL	167.285	0.321652	0.355125	0.273551	1.15931	0.481354	1.07634	3.10231	inf	2.32534	3.14299	inf	inf	454.045	0.3	0.0217409	1.24581	261.28	1.63611	0.992671	inf	inf	1.82656	2.62989	43.9444	6.99963	inf	12.8156	inf	0.121319
ZJK	inf	0.447562	0.492379	0.384173	1.94774	0.805279	1.5633	4.89957	inf	3.60307	5.01207	62.7111	inf	4166.17	0.418881	0.132503	1.88903	inf	2.36845	1.42649	inf	62.7111	2.71543	4.03885	inf	15.9312	inf	inf	inf	0.227125	201.929

## Sheet: Table S16
Table S16 The pairwise gene flow values (Nm) of 32 populations of R. padi based on EF-1α gene
	SY	XX	TH	JNi	ZJK	XZ	HD	SZ	YuL	TL	GM	WF	YaL	MS	LSB	DN	KS	HEB	BJ	FR	LF	HG	YNi	SYS	MZ	HBD	HBP	GY	NX	QT	GS	TMT
SY
XX	3.92484
TH	2.20222	inf
JNi	0.80974	4.42105	11.4675
ZJK	1.0078	inf	inf	inf
XZ	1.21927	inf	inf	inf	inf
HD	1.32981	inf	inf	inf	inf	inf
SZ	0.7139	21.9264	15.703	inf	inf	inf	inf
YuL	0.687985	15.5294	13.0652	inf	inf	inf	inf	inf
TL	inf	2.53513	1.87841	0.826345	0.96838	1.21734	1.18447	0.72785	0.712475
GM	inf	2.35537	1.76998	0.79722	0.9445	1.16395	1.1336	0.702635	0.67977	inf
WF	inf	2.5612	1.74304	0.640775	0.822855	1.00435	1.00435	0.55645	0.53316	inf	inf
YaL	0.85779	5.70371	16.7594	inf	inf	inf	inf	inf	inf	0.869085	0.83786	0.6875
MS	0.422515	0.196235	0.19634	0.114505	0.149785	0.1473	0.1473	0.110155	0.107235	0.50016	0.72127	0.44904	0.11879
LSB	inf	inf	inf	0.6	3.34117	3.27363	inf	1.0192	0.947975	inf	inf	inf	0.67347	0.271905
DN	2.23802	inf	inf	9.81308	inf	inf	inf	19.7613	15.434	1.80988	1.70999	1.75	14.3657	0.19236	inf
KS	1.34383	inf	inf	inf	inf	inf	inf	inf	inf	1.28644	1.22923	1.17857	inf	0.147785	2	inf
HEB	inf	inf	26.3556	1.37548	2.5367	2.64865	5.6	1.35169	1.28669	7.17544	4.93913	9.36486	1.49548	0.27424	inf	inf	3.31986
BJ	5.48287	inf	inf	3.2093	6.64898	14.3328	inf	3.21713	3.02978	3.13025	2.86976	3.10345	3.58865	0.241645	inf	inf	26.1724	inf
FR	3.59203	0.837955	0.745125	0.46206	0.49194	0.60148	0.56123	0.40639	0.3994	10.9556	8.42797	15.9218	0.47983	0.580205	1.97531	0.726215	0.622065	1.16135	0.916135
LF	0.8462	inf	42.8882	inf	inf	inf	inf	inf	inf	0.838485	0.783905	0.66443	inf	0.12005	1.31783	151.469	inf	1.75961	3.98927	0.44677
HG	11.8102	10.9076	9.89317	1.44287	2.09082	3.72229	2.49269	1.33468	1.27475	21.0119	14.0485	24.1184	1.55834	0.335625	inf	5.69329	3.23414	9.34751	16.273	2.24192	1.56117
YNi	8.13303	2.93344	2.20376	0.93839	1.44654	1.38542	1.38542	0.85723	0.824905	5.77319	2.95769	12.1846	0.99748	0.33073	inf	2.28041	1.63637	6.99613	2.84314	1.40084	1.1697	5.32653
SYS	inf	0.89796	1.21898	0.09231	0.32978	0.406975	0.31674	0.16177	0.153455	inf	inf	inf	0.10185	0.331385	inf	0.811595	0.214285	4.60527	3.06216	inf	0.193205	inf	22.9737
MZ	3.26552	26.8148	9.53351	1.59861	6.18497	3.57778	3.57778	1.71434	1.62656	2.56426	1.85475	2.97181	1.75	0.224775	inf	10.15	4.44231	17.7333	8.06186	0.88059	3.57845	5.40909	inf	1.41414
HBD	inf	2.45634	1.79726	0.722205	0.857135	1.11366	1.07026	0.62486	0.60168	inf	inf	inf	0.76627	0.474915	inf	1.71354	1.20317	7.09403	3.13424	15.6431	0.724165	103.555	5.18299	inf	2.32447
HBP	inf	inf	5.35632	1.24638	1.75587	2.01224	2.72525	1.14797	1.10455	23.6558	8.81328	38.5	1.32617	0.330195	inf	6.27203	2.28871	inf	inf	1.47918	1.40498	9.85497	7.39081	inf	6.963	27.4727
GY	1.95566	4.65512	3.44162	1.22205	2.54724	2.00555	2.00555	1.19483	1.14735	1.8762	2.95888	2.01386	1.30625	0.464255	51.224	3.51858	2.34706	3.26674	3.75589	0.898605	1.36915	3.76637	2.1227	1.66906	2.81603	1.84388	2.62383
NX	0.93719	inf	inf	inf	inf	inf	inf	inf	inf	0.951705	0.914605	0.746065	inf	0.127805	1.64125	inf	inf	1.83165	5.86602	0.50227	inf	2.23285	1.07631	0.26233	2.37952	0.843795	1.50886	1.5232
QT	3.68462	0.907335	0.72051	0.44513	0.491925	0.55654	0.55654	0.37729	0.37124	6.01018	4.02665	9.36962	0.467805	0.62824	2.60616	0.76002	0.659	1.38784	0.92032	4.53374	0.434545	1.8137	3.34703	inf	1.17919	5.62429	1.68306	1.03043	0.456735
GS	5.7	11.2993	4.62483	1.31707	2.57061	2.17241	2.40121	1.22999	1.17812	4.15074	8.20928	5.80345	1.41429	0.559005	inf	5.12385	2.7	19.4128	8.0946	1.28927	1.50161	7.99138	5.5511	11.25	6.7651	4.25629	9.73771	inf	1.59783	1.71
TMT	2.35034	inf	inf	6.46154	inf	inf	inf	6.74227	6.144	2.03118	1.95873	2.23446	7.83051	0.252345	inf	inf	inf	15.9726	inf	0.79613	14.3434	9.22115	4.10391	1.6421	inf	1.95555	4.98688	8.96054	14.3775	0.8961	16.3497

## Sheet: Table S17
Table S17 The pairwise gene flow values (Nm) of 38 populations of R. maidis based on the combined COI-COII sequences
	BJ	CQ	CS	DY	DZ	FR	GY	GZ	GZL	HD	HEB	HF	YC	HS	JNa	JNi	LF	LH	LP	LY	MS	MZ	NC	PL	SJZ	SY	SZ	TL	TMT	TS	WF	XD	XX	XZ	YaL	YuL	ZJK	ZY
BJ
CQ	18.9553
CS	52.9188	inf
DY	inf	6.93716	12.8262
DZ	3.79443	1.16102	1.4734	9.22573
FR	15.3328	inf	inf	5.91684	1.07144
GY	27.6057	inf	inf	8.1881	1.29888	inf
GZ	66.4344	inf	inf	12.5208	1.54859	252.025	inf
GZL	266.88	426.85	inf	14.9799	1.72638	137.622	inf	inf
HD	inf	23.0405	inf	inf	3.64113	16.501	30.75	207.833	793.151
HEB	34.7361	inf	inf	9.07304	1.36944	inf	inf	inf	inf	39.5
HF	21.0054	inf	inf	7.46559	1.20137	inf	inf	inf	3332.83	27.5269	inf
YC	inf	46.1418	inf	44.1429	2.4063	33.3295	94.3767	inf	inf	inf	179.356	54.871
HS	inf	25.4067	324.175	inf	3.04685	18.9628	35.9964	161.312	1514.65	inf	46.8037	29.5661	inf
JNa	15.3328	inf	inf	5.91684	1.07144	inf	inf	252.025	137.622	16.501	inf	inf	33.3295	18.9628
JNi	inf	38.9633	inf	103.667	2.65597	27.6057	68.0871	inf	inf	inf	109.39	46.9383	inf	inf	27.6057
LF	inf	122.35	inf	23.7601	2.00903	62.7111	1219.01	inf	inf	inf	inf	201.929	inf	inf	62.7111	inf
LH	48.3281	3.89792	5.89632	inf	36.537	3.45319	4.45099	5.95828	6.7982	57.9795	4.79942	4.11382	12.2194	22.4991	3.45319	15.7075	8.9162
LP	inf	20.6685	98.5099	44.464	2.56974	16.0017	25.3665	57.9112	66.9764	inf	29.8582	23.5038	419.668	inf	16.0017	inf	757.076	13.3007
LY	15.3328	inf	inf	5.91684	1.07144	inf	inf	252.025	137.622	16.501	inf	inf	33.3295	18.9628	inf	27.6057	62.7111	3.45319	16.0017
MS	27.7008	204.418	inf	10.5644	1.42234	53.6712	94.7381	inf	153.821	75.3725	118.265	inf	61.3047	50.313	53.6712	71.4424	238.734	5.34454	37.0657	53.6712
MZ	35.6533	213.175	inf	10.9943	1.48012	68.4655	169.568	inf	1110.61	75.6035	275.743	1666.17	104.103	233.145	68.4655	151.476	inf	5.5241	inf	68.4655	inf
NC	31.6337	inf	inf	9.27326	1.37042	230.981	inf	inf	inf	43.4754	inf	inf	113.136	81.1993	230.981	120.273	inf	4.8723	88.6266	230.981	548.951	inf
PL	15.3328	inf	inf	5.91684	1.07144	inf	inf	252.025	137.622	16.501	inf	inf	33.3295	18.9628	inf	27.6057	62.7111	3.45319	16.0017	inf	53.6712	68.4655	230.981
SJZ	135.37	283.591	inf	15.0183	1.70858	91.581	inf	inf	inf	4166.17	inf	2173.41	inf	inf	91.581	inf	inf	6.7982	140.743	91.581	2082.83	inf	inf	91.581
SY	inf	61.8441	inf	38.8701	2.31104	41.6585	174.325	inf	inf	inf	961.038	77.3816	inf	inf	41.6585	inf	inf	11.4246	757.076	41.6585	82.2815	178.071	230.981	41.6585	inf
SZ	inf	24.3509	inf	inf	3.22578	17.2683	31.5513	203.582	341.966	inf	40.0515	29.3151	inf	inf	17.2683	inf	inf	30.2125	inf	17.2683	84.2458	97.9252	65.4631	17.2683	inf	inf
TL	inf	14.7999	33.9353	inf	4.59476	12.2486	20.4293	40.45	85.7069	inf	24.6383	16.1889	inf	inf	12.2486	inf	inf	344.328	inf	12.2486	21.4202	26.2666	23.1072	12.2486	65.203	inf	inf
TMT	inf	inf	inf	40.2498	2.15182	inf	inf	inf	inf	inf	inf	inf	inf	inf	inf	inf	inf	10.7714	inf	inf	inf	inf	inf	inf	inf	inf	inf	inf
TS	15.3328	inf	inf	5.91684	1.07144	inf	inf	252.025	137.622	16.501	inf	inf	33.3295	18.9628	inf	27.6057	62.7111	3.45319	16.0017	inf	53.6712	68.4655	230.981	inf	91.581	41.6585	17.2683	12.2486	inf
WF	666.167	356.643	inf	15.8988	1.76562	126.082	inf	inf	inf	inf	inf	1514.65	inf	inf	126.082	inf	inf	7.05744	75.3725	126.082	158.23	1514.65	inf	126.082	inf	inf	1063.33	110.119	inf	126.082
XD	39.4042	inf	inf	9.54419	1.40382	inf	inf	inf	inf	45.4137	inf	inf	304.378	54.2645	inf	151.476	inf	4.97705	32.5033	inf	133.19	387.097	inf	inf	inf	inf	45.7107	27.2008	inf	inf	inf
XX	66.4344	inf	inf	12.5208	1.54859	252.025	inf	inf	inf	207.833	inf	inf	inf	161.312	252.025	inf	inf	5.95828	57.9112	252.025	inf	inf	inf	252.025	inf	inf	203.582	40.45	inf	252.025	inf	inf
XZ	22.1655	inf	inf	7.46559	1.22176	inf	inf	inf	inf	26.0534	inf	inf	60.4013	32.0945	inf	52.1316	295.358	4.13607	25.1674	inf	133.19	387.097	inf	inf	inf	87.9956	32.5033	16.9642	inf	inf	inf	inf	inf
YaL	inf	44.708	inf	61.922	2.47301	29.494	72.9214	inf	inf	inf	117.425	56.7738	inf	inf	29.494	inf	inf	13.5885	inf	29.494	127.051	4999.5	inf	29.494	inf	inf	inf	inf	inf	29.494	inf	162.899	inf	93.3086
YuL	55.0556	1315.29	inf	11.5308	1.53136	154.299	inf	inf	inf	86.3056	inf	inf	2380.45	219.764	154.299	inf	inf	5.70194	118.548	154.299	387.097	inf	inf	154.299	inf	inf	100.104	35.8108	inf	154.299	inf	inf	inf	inf	inf
ZJK	15.3328	inf	inf	5.91684	1.07144	inf	inf	252.025	137.622	16.501	inf	inf	33.3295	18.9628	inf	27.6057	62.7111	3.45319	16.0017	inf	53.6712	68.4655	230.981	inf	91.581	41.6585	17.2683	12.2486	inf	inf	126.082	inf	252.025	inf	29.494	154.299
ZY	inf	60.6995	inf	64.7742	2.45473	37.7555	142.766	inf	inf	inf	504.551	81.0661	inf	inf	37.7555	inf	inf	13.5095	inf	37.7555	162.366	inf	6249.5	37.7555	inf	inf	inf	inf	inf	37.7555	inf	inf	inf	96.7763	inf	inf	37.7555

## Sheet: Table S18
Table S18 The pairwise gene flow values (Nm) of 38 populations of R. maidis based on EF-1α gene
	BJ	CQ	CS	DY	DZ	FR	ZY	GY	GZ	GZL	HD	HEB	HF	YC	HS	JNa	JNi	LF	LH	LP	LY	MS	MZ	NC	PL	SJZ	SY	SZ	TL	TMT	TS	WF	XD	XX	XZ	YaL	YuL	ZJK
BJ
CQ	2.36659
CS	6.69296	inf
DY	3.28486	25.1948	inf
DZ	1.25823	12.7725	inf	1.27038
FR	1.14186	0.77498	1.02171	0.624305	0.837545
ZY	2.6417	inf	inf	14.5086	inf	0.88368
GY	2.93899	inf	inf	inf	3.59061	0.73909	inf
GZ	4.30417	inf	inf	inf	11.541	0.91233	inf	inf
GZL	1.2587	21.1445	inf	1.60648	inf	0.76818	inf	4.82813	17.5316
HD	inf	2.79133	7.22727	1.66321	3.33629	1.423	4	2.44235	5.07419	2.72638
HEB	3.3692	inf	inf	inf	2.77164	0.7388	inf	inf	inf	3.67116	2.40989
HF	4.55539	inf	inf	9.92428	inf	1.03496	inf	inf	inf	inf	11.0195	inf
YC	0.35539	0.693995	0.519925	0.29705	3.97765	0.33922	0.76668	0.49774	0.637725	2.08547	0.665255	0.42978	0.85328
HS	10.111	18.2121	inf	2.93868	inf	1.31061	inf	8.14993	inf	26.2218	inf	7.00202	inf	1.02503
JNa	2.58207	2.13261	4.17601	inf	0.51387	0.47672	1.6723	4.52731	2.76852	0.65787	1.00921	7.93712	1.84208	0.15002	1.25232
JNi	3.3692	inf	inf	inf	2.77164	0.7388	inf	inf	inf	3.67116	2.40989	inf	inf	0.42978	7.00202	7.93712
LF	3.3692	inf	inf	inf	2.77164	0.7388	inf	inf	inf	3.67116	2.40989	inf	inf	0.42978	7.00202	7.93712	inf
LH	3.38151	inf	inf	inf	1.67392	0.669885	inf	inf	inf	2.13941	1.92605	inf	36.7349	0.345335	3.95814	inf	inf	inf
LP	3.34849	inf	inf	inf	3.64706	0.77009	inf	inf	inf	4.98435	2.67103	inf	inf	0.46862	9.83381	5.32595	inf	inf	inf
LY	1.727	inf	inf	2.90505	inf	0.84249	inf	31.5528	inf	inf	3.48953	13.4402	inf	1.28252	inf	0.93771	13.4402	13.4402	4.48058	48.953
MS	1.6912	inf	inf	2.17864	inf	0.87389	inf	8.42175	inf	inf	4.13421	5.96135	inf	1.66108	inf	0.84262	5.96135	5.96135	3.0303	9.27425	inf
MZ	2.34837	inf	inf	10.4384	inf	0.83466	inf	inf	inf	inf	3.38946	inf	inf	0.7918	942	1.63975	inf	inf	64.5	inf	inf	inf
NC	1.53838	inf	inf	2.28652	inf	0.819225	inf	11.2359	inf	inf	3.22544	7.16847	inf	1.51037	inf	0.820175	7.16847	7.16847	3.28439	12.6176	inf	inf	inf
PL	1.12745	6.27341	10.927	1.01852	inf	0.81983	247.5	2.53397	5.95627	inf	3.10618	2.02978	39.6337	12.2909	45.3969	0.425705	2.02978	2.02978	1.30905	2.54076	inf	inf	30.566	inf
SJZ	2.78917	inf	inf	inf	10.8472	0.811065	inf	inf	inf	18.5333	3.10138	inf	inf	0.619115	27.009	2.50431	inf	inf	inf	inf	inf	inf	inf	inf	5.53996
SY	1.1415	5.25305	9.10895	1.12217	inf	0.782595	20.6731	2.53649	5.10478	inf	2.95427	2.0992	17.3238	3.92833	18.7339	0.52383	2.0992	2.0992	1.41037	2.56559	inf	inf	12.9796	inf	inf	4.87399
SZ	3.34849	inf	inf	inf	3.64706	0.77009	inf	inf	inf	4.98435	2.67103	inf	inf	0.46862	9.83381	5.32595	inf	inf	inf	inf	48.953	9.27425	inf	12.6176	2.54076	inf	2.56559
TL	1.47249	inf	inf	1.92851	inf	0.83315	inf	7.71103	inf	inf	3.35361	5.31313	inf	1.80646	inf	0.719535	5.31313	5.31313	2.69275	8.25	inf	inf	inf	inf	inf	inf	inf	8.25
TMT	4.31128	4.47511	inf	inf	0.72	0.58482	3.29195	60.9036	7.81501	0.91307	1.41649	inf	3.51472	0.17858	1.92163	inf	inf	inf	inf	inf	1.42446	1.2145	3.05237	1.19928	0.58792	6.47473	0.69807	inf	1.03846
TS	3.56934	inf	inf	inf	2.48521	0.736275	inf	inf	inf	3.27141	2.37838	inf	inf	0.403065	6.47408	11.8971	inf	inf	inf	inf	10.3056	5.17751	inf	6.03132	1.84532	inf	1.93244	inf	4.57988	inf
WF	3.3692	inf	inf	inf	2.77164	0.7388	inf	inf	inf	3.67116	2.40989	inf	inf	0.42978	7.00202	7.93712	inf	inf	inf	inf	13.4402	5.96135	inf	7.16847	2.02978	inf	2.0992	inf	5.31313	inf	inf
XD	1.34692	50.0305	inf	1.7328	inf	0.79652	inf	5.77363	35.802	inf	2.9779	4.24627	inf	1.95806	60.659	0.683145	4.24627	4.24627	2.35071	6.03132	inf	inf	inf	inf	inf	39.972	inf	6.03132	inf	0.963805	3.73972	4.24627
XX	2.56306	4.36904	11.3732	1.38607	inf	1.13957	9.92113	2.70976	5.75	39.493	inf	2.40544	44.7533	1.64322	inf	0.72068	2.40544	2.40544	1.69887	2.8609	32.3017	inf	7.38462	41.4222	inf	4.4946	inf	2.8609	inf	0.979255	2.27338	2.40544	89.6286
XZ	2.20225	inf	inf	6.24233	inf	0.859375	inf	inf	inf	inf	3.69265	inf	inf	0.908815	inf	1.34454	inf	inf	15.0102	inf	inf	inf	inf	inf	inf	inf	209.668	inf	inf	2.31331	inf	inf	inf	12.1183
YaL	2.20225	inf	inf	6.24233	inf	0.859375	inf	inf	inf	inf	3.69265	inf	inf	0.908815	inf	1.34454	inf	inf	15.0102	inf	inf	inf	inf	inf	inf	inf	209.668	inf	inf	2.31331	inf	inf	inf	12.1183	inf
YuL	2.73644	inf	inf	9.08223	inf	0.874145	inf	inf	inf	inf	4.29155	inf	inf	0.849695	inf	1.72048	inf	inf	29.6624	inf	inf	inf	inf	inf	22.9701	inf	11.279	inf	inf	3.13624	inf	inf	inf	8.12538	inf	inf
ZJK	1.9436	inf	inf	4.125	inf	0.847785	inf	inf	inf	inf	3.5573	110.448	inf	1.05978	inf	1.13193	110.448	110.448	7.30588	inf	inf	inf	inf	inf	inf	inf	inf	inf	inf	1.81387	36.933	110.448	inf	16.5629	inf	inf	inf
